# Supplementary material for: Fasting-Based Dietary Interventions in Cancer Patients and Survivors: A Scoping Review
Source: Nutrients. 2026 Mar 25;18(7):1035. doi: 10.3390/nu18071035 (PMC13074936; doi:10.3390/nu18071035)
Supplement: Supplementary file 1 [file nutrients-18-01035-s001.zip]

Archive with 1 entries (1 files):
- nutrients-4185815-supplementary-File S1.pdf
